# Supplementary material for: Concurrent Alterations in DNA Methylation and RNA m6A Methylation During Epigenetic and Transcriptomic Reprogramming Induced by Tail Docking Stress in Fat-Tailed Sheep
Source: Animals (Basel). 2026 Feb 4;16(3):481. doi: 10.3390/ani16030481 (PMC12896734; doi:10.3390/ani16030481)
Supplement: Supplementary file 1 [file animals-16-00481-s001.zip]

Archive with 19 entries (18 files):
- Supplementary Materials/
- Supplementary Materials/Supplemental Figure S1.png
- Supplementary Materials/Supplemental Figure S10.pdf
- Supplementary Materials/Supplemental Figure S11.png
- Supplementary Materials/Supplemental Figure S12.png
- Supplementary Materials/Supplemental Figure S13.png
- Supplementary Materials/Supplemental Figure S14.png
- Supplementary Materials/Supplemental Figure S2.pdf
- Supplementary Materials/Supplemental Figure S3.pdf
- Supplementary Materials/Supplemental Figure S4.pdf
- Supplementary Materials/Supplemental Figure S5.pdf
- Supplementary Materials/Supplemental Figure S6.pdf
- Supplementary Materials/Supplemental Figure S7.pdf
- Supplementary Materials/Supplemental Figure S8.pdf
- Supplementary Materials/Supplemental Figure S9.pdf
- Supplementary Materials/Supplemental Table S1.pdf
- Supplementary Materials/Supplemental Table S3.pdf
- Supplementary Materials/Supplemental table S2.pdf
- Supplementary Materials/Supplemental table S4.pdf
